# Supplementary material for: Deep Functional Profiling of Wild Animal Microbiomes Reveals Probiotic Bacillus pumilus Strains with a Common Biosynthetic Fingerprint
Source: Int J Mol Sci. 2022 Jan 21;23(3):1168. doi: 10.3390/ijms23031168 (PMC8835302; doi:10.3390/ijms23031168)
Supplement: Supplementary file 1 [file ijms-23-01168-s001.zip]

Archive with 1 entries (1 files):
- ijms-1503320-supplementary.pdf
